# Supplementary material for: Automated Detection of Sleep Apnea-Hypopnea Events Based on 60 GHz Frequency-Modulated Continuous-Wave Radar Using Convolutional Recurrent Neural Networks: A Preliminary Report of a Prospective Cohort Study
Source: Sensors (Basel). 2022 Sep 21;22(19):7177. doi: 10.3390/s22197177 (PMC9570824; doi:10.3390/s22197177)
Supplement: Supplementary file 1 [file sensors-22-07177-s001.zip]

Archive with 1 entries (1 files):
- sensors-1898705-supplementary.pdf
